# Supplementary material for: Sleep rescues age-associated loss of glial engulfment
Source: PLoS Genet. 2026 Jan 13;22(1):e1011999. doi: 10.1371/journal.pgen.1011999 (PMC12858066; doi:10.1371/journal.pgen.1011999)
Supplement: S1 Data — (XLSX) [file pgen.1011999.s001.xlsx]

## Sheet: Fig. 1
Figure 1b					Figure 1e									Figure 1h							Figure 1i
Total sleep (min/day)					Fluorescence intensity									Fluorescence intensity							Fluorescence intensity
age	5 day	25 day	40 day		age (intact)	5 day	25 day	40 day	age (ablated)	5 day	25 day	40 day		age (intact)	5 day	40 day	age (ablated)	5 day	40 day		age (intact)	5 day	40 day	age (ablated)	5 day	40 day
total sleep	1126.67	763.333	431.667		Fluorescence intensity (x10^8)	0.962564	1.05592	1.15395	Fluorescence intensity (x10^8)	4.77718	1.75458	1.90896		Fluorescence intensity (x10^8)	0.98542	1.02346	Fluorescence intensity (x10^8)	2.36329	1.33282		Fluorescence intensity (normalized to intact)	1.01883	1.23017	Fluorescence intensity (normalized to intact)	0.40205	0.81202
	731.667	966.667	391.667			1.54375	1.21425	1.0496		4.8145	2.44409	2.24093			1.01883	1.14359		2.40205	1.29563			1.05176	1.39124		0.49672	0.68272
	1016.67	648.333	536.667			0.757352	0.836968	1.388		3.95772	1.70979	1.78908			1.05176	0.97621		3.49672	0.94562			0.89253	1.18433		0.59305	1.03705
	991.667	770	631.667			1.15723	0.867895	1.47127		4.56458	3.38052	1.53744			0.89253	1.02543		2.53305	1.13258			0.84404	1.03468		0.44464	0.93447
	898.333	773.333	306.667			0.788895	0.928848	1.05957		4.43784	3.03888	1.57031			0.84404	0.93367		2.32464	1.56634			0.73873	0.99384		0.21193	0.84191
	961.667	766.667	585			0.751487	0.909939	1.33775		4.07393	1.92665	1.60121			0.73873	1.43047		2.21193	1.27438			1.31377	1.09301		0.34648	0.93248
	1260	715	655			0.977536	0.871997	1.1784		5.09982	2.15881	2.07195			1.31377	1.07326		3.03648	1.34598			0.92265	1.10208		0.36466	0.63463
	945	520	538.333			0.749723	0.895911	0.812808		5.03938	3.04705	1.64322			0.92265	1.23524		2.76466	1.13262			1.28309	1.29488		0.35376	1.03176
	1003.33	666.667	580			0.856944	1.17397	0.879914		3.35821	2.82879	1.70654			1.28309	1.14329		2.83376	1.43874			0.97672	1.18672		0.24648	0.86248
	878.333	646.667	600			0.954156	1.01568	0.626506		4.9739	3.26637	1.6292			0.97672	0.89272		3.24648	1.23484			0.93673	0.83472		0.18309	0.71894
	1031.67	716.667	438.333			1.12085	1.54485	1.06486		3.21276	2.37382	1.90703			0.93673	1.34543		3.19309	1.48232			1.09523	1.08573		0.34649	0.93253
	930	866.667	830			1.16298	0.783522	1.42352		3.84677	3.32109	1.33903			1.09523	1.15829			0.89494			0.99762	0.89672		0.19573	0.71473
	936.667	686.667	523.333			1.14148	0.871956	0.943286		3.41797	1.91569	1.45793
	1065	760	538.333			1.20153	0.850914	0.630813		3.66096	2.05085	1.51691
	970	690	540			0.873515	1.28218	0.980366		4.19349	3	1.60527
	971.667	793.333	508.333					0.976387		3.84431	1.90905	1.58424
	975	670	461.667
	1188.33	633.333	483.333
	953.333	726.667	668.333
	1140	773.333	598.333
	1061.67	616.667	636.667
	1156.67	766.667	548.333
	1121.67	678.333	448.333
	738.333	601.667	648.333
	1153.33	745	421.667
	1096.67	843.333	558.333
	1230	755	385
	1011.67	635	553.333
	1033.33	698.333	635
	888.333	810	695
	908.333	663.333	638.333
	976.667	960	693.333
*Each value is the average of data collected on testing days 1–3 for experimental individual.

## Sheet: Fig. 2
Figure 2d							Figure 2e							Figure 2f
Day sleep (min)							Day P(Wake)							Day P(Doze)
5 day	Intact	Ablated	40 day	Intact	Ablated		5 day	Intact	Ablated	40 day	Intact	Ablated		5 day	Intact	Ablated	40 day	Intact	Ablated
Day sleep (ZT3-ZT12)	345	530	Day sleep (ZT3-ZT12)	100	225		Day P(Wake) (ZT3-ZT12)	0.503513	0.44655	Day P(Wake) (ZT3-ZT12)	0.620941	0.604077		Day P(Doze) (ZT3-ZT12)	0.404153	0.59956	Day P(Doze) (ZT3-ZT12)	0.267981	0.343563
	365	570		135	170			0.463787	0.352431		0.585172	0.637374			0.278514	0.389524		0.305647	0.402936
	440	390		170	225			0.583381	0.494841		0.670981	0.469407			0.324105	0.484916		0.241417	0.421996
	400	460		275	265			0.504269	0.288312		0.482188	0.654944			0.179977	0.411555		0.418739	0.460659
	400	555		170	325			0.513991	0.260895		0.394692	0.626232			0.273436	0.253078		0.318841	0.347581
	340	435		190	305			0.328429	0.313545		0.59192	0.520685			0.501082	0.275275		0.376745	0.421261
	340	490		240	105			0.511582	0.545603		0.618803	0.491519			0.354331	0.303948		0.356691	0.237724
	425	375		155	195			0.563956	0.214573		0.730715	0.65329			0.287321	0.418952		0.438685	0.270808
	345	445		145	265			0.533953	0.21152		0.678941	0.686202			0.419881	0.262777		0.349652	0.467439
	335	550		310	220			0.625141	0.380952		0.627646	0.414615			0.210864	0.35622		0.478882	0.367333
	405	450		255	225			0.52431	0.32917		0.488038	0.438247			0.380352	0.522336		0.469977	0.378977
	470	605		200	250			0.57238	0.453003		0.392473	0.373093			0.384045	0.46992		0.307399	0.38623
	385	565		165	300			0.575514	0.376995		0.520992	0.402762			0.285606	0.516667		0.321326	0.441028
	355	465		250	95			0.497621	0.380196		0.570488	0.568393			0.30559	0.52231		0.369227	0.379662
	330	420		170	160			0.480472	0.361692		0.5857	0.592773			0.370834	0.473793		0.375545	0.32209
	390	385		145	285			0.615557	0.274619		0.3608	0.599319			0.321552	0.544439		0.516813	0.382595
	305	390		235	200			0.509031	0.467819		0.402009	0.561588			0.527623	0.4		0.510375	0.415467
	375	460		215	245			0.496029	0.12354		0.482479	0.453488			0.429299	0.30303		0.438567	0.42509
	420	390		250	260			0.584872	0.542098		0.521901	0.581347			0.260855	0.530678		0.474642	0.289371
	510	445		335	90			0.475275	0.46687		0.43207	0.60764			0.439541	0.493776		0.43339	0.231908
	460	490		310	220			0.354723	0.567444		0.656556	0.442492			0.522736	0.516115		0.522043	0.367697
	290	520		95	270			0.52401	0.152441		0.443005	0.416762			0.340907	0.4		0.501959	0.466182
	320	395		205	260			0.501627	0.447067		0.516286	0.583415			0.296947	0.577125		0.463861	0.45389
	315	435		170	105			0.439765	0.269325		0.531604	0.58631			0.279153	0.623457		0.417637	0.344325
	410	470		260	230			0.37512	0.427547		0.63087	0.42975			0.394171	0.504212		0.328031	0.319216
	520	410		215	200			0.490509	0.295677		0.306863	0.462384			0.239813	0.415942		0.473027	0.3288
	380	560		265	290			0.327616	0.40463		0.438052	0.382683			0.364979	0.512121		0.460128	0.435493
	475	465		190	220			0.465706	0.401856		0.729552	0.437093			0.337238	0.416667		0.369064	0.362605
	400	505		145	120			0.311195	0.321772		0.367301	0.667325			0.397003	0.261594		0.473283	0.301991
	335	550		205	180			0.680443	0.32716		0.63383	0.532024			0.212979	0.434431		0.33529	0.359578

## Sheet: Fig. 3
Figure 3c				Figure 3c'				Figure 3c''				Figure 3h
Sleep duration (min/day)				ABL (min)				Bout number				Fluorescence intensity
40 day	Untreated	Gaboxadol		40 day	Untreated	Gaboxadol		40 day	Untreated	Gaboxadol		40 day (intact)	Untreated	Gaboxadol	40 day (ablated)	Untreated	Gaboxadol
Sleep duration (min/day)	795	820		ABL (min)	10.5172	39.464		Bout number	34	29		Fluorescence intensity (normalized to intact)	0.86944	0.986494	Fluorescence intensity (normalized to intact)	0.670997	0.301619
	720	848.333			47.6923	29.595			26	13			0.94836	1.18689		0.795305	0.470467
	441.667	556.667			25.25	45.364			35	20			1.00403	0.993431		0.878196	0.420689
	671.667	881.667			12.8333	25.364			28	30			1.26117	0.890964		0.706437	0.248296
	691.667	903.333			31.6667	25			30	12			1.24829	1.04004		1.0094	0.443992
	730	628.333			22.1739	38.298			21	23			1.23113	0.801683		0.809408	0.415018
	493.333	613.333			32.6471	37.598			30	17			1.02859	0.952904		0.931213	0.451408
	530	825			25	37.5			22	19			0.786674	0.901646		0.822918	0.424378
	385	783.333			22.5	61.771			33	15			0.741182	0.824841		0.772297	0.545386
	351.667	908.333			22.0833	61.771			25	19			0.961252	0.928561		0.719224	0.212342
	665	696.667			25	51			23	14			1.01752	1.20618		0.588873	0.15912
	460	993.333			21.2	31.406			26	25			0.94842	1.23064		0.801872	0.413565
	373.333	925			24.7619	28.857			19	21			0.95395	1.1737		0.932188	0.318705
	638.333	743.333			10.75	26.081			32	18
	651.667	828.333			26.55	19.519			33	16
	483.333	695			26.5	23.111			26	20
	658.333	610			19.1304	32.941			17	23
	725	716.667			19.2105	46.923			17	19
	423.333	1033.33			19.6667	36.406			16	26
	326.667	983.333			21.425	25.406			24	24
	361.667	806.667			21.4	25			24	25
	601.667	601.667			18.4783	25.258			21	23
	526.667	693.333			32.6471	25.25			19	17
	658.333	955			28.1818	25.116			15	21
	678.333	586.667			29.7222	54.167			23	18
	718.333	616.667			29	26.184			34	25
	576.667	886.667			21.087	32.619			17	23
	485	618.333			25	55.263			34	25
	348.333	616.667			27.3077	48.438			16	13
	766.667	688.333			23.5714	52.708			37	21
	496.667	838.333			29.7143	52.708			24	17
	543.333	591.667			24.5833	27.586			27	21

## Sheet: Fig. 4
Figure 4d									Figure 4f									Figure 4h
Total sleep (min/day)									Fluorescence intensity									Fluorescence intensity
5 day	23E10/+	Trpa1/+	23E10/Trpa1	40 day	23E10/+	Trpa1/+	23E10/Trpa1		5 day (intact)	23E10/+	Trpa1/+	23E10/Trpa1	5 day (ablated)	23E10/+	Trpa1/+	23E10/Trpa1		40 day (intact)	23E10/+	Trpa1/+	23E10/Trpa1	40 day (ablated)	23E10/+	Trpa1/+	23E10/Trpa1
Total sleep (min/day)	1205	895	1010	Total sleep (min/day)	700	520	875		Fluorescence intensity (normalized to intact)	1.32506	0.829233	1.24389	Fluorescence intensity (normalized to intact)	2.14016	2.23454	2.81348		Fluorescence intensity	1.32709	0.907334	1.39101	Fluorescence intensity	1.19512	1.0488	1.66998
	840	770	1115		550	670	880			0.950983	0.918624	0.989787		1.7218	2.29549	2.85744			0.742593	1.04097	0.857061		1.28118	1.38633	1.3435
	950	1045	890		665	645	885			0.872394	1.16362	1.26311		2.22784	1.59881	2.29623			0.531543	1.05962	1.36517		0.93899	1.29636	1.30516
	845	1130	900		600	530	775			0.682301	1.08749	1.00052		2.46234	1.27675	2.96867			0.871992	1.28518	0.784313		1.29591	1.27905	1.51778
	795	820	1080		605	440	575			1.30889	1.12257	0.784461		2.28069	1.5411	2.30027			0.926759	1.46812	0.729381		1.05895	1.31411	1.36326
	930	1090	1095		685	555	755			0.948839	1.44644	0.688788		2.17613	1.70723	2.71119			1.59139	0.874583	0.867716		1.02491	0.913335	1.86906
	860	910	1180		580	670	640			0.859631	1.30468	1.30214		1.91351	2.16255	3.45118			0.643281	0.668863	0.963812		1.41434	0.780135	1.30712
	780	935	1225		555	555	755			1.14644	1.11854	1.03956		1.84612	2.02106	1.93206			1.65169	1.14696	1.37263		1.42891	0.975705	1.64824
	885	940	1225		525	535	580			0.951322	1.20236	0.8235		2.03266	2.4247	2.17942			1.1303	0.811396	0.788598		0.948791	1.19375	1.60222
	1010	1025	1130		565	425	650			0.872705	1.23515	0.658709		2.33323	2.37877	2.45969			0.619553	1.10366	0.733366		1.01808	1.11235	2.12461
	925	1315	1295		615	555	595			0.861636	0.860285	1.34118							0.963812	0.582726	0.622938		1.40507	1.06771	2.31698
	1040	1010	890		590	640	710			1.21981	0.686993	1.0786									0.969077		1.14814	1.45624
	995	1005	1015		610	535	730																1.11124	1.79843
	1090	840	1300		385	555	610
	1070	1140	1120		530	485	650
	910	980	1210		660	650	645
	895	940	1090		575	615	745
	1035	1180	1250		520	495	620
	835	925	1185		495	670	655
	895	990	1160		765	755	570
	1010	875	1220		610	655	600
	1175	1135	915		505	590	585
	1025	955	825		565	475	815
	1085	955	845		635	480	815
	1150	790	1080		670	605	775

## Sheet: Fig. 5
Figure 5e
Percentage of glial subtypes
Glial Subtypes	5day_Intcat	5day_Ablated	40day_Intact	40day_Ablated
EG	0.500232	0.500369	0.533916	0.566565
CG	0.173711	0.162851	0.158273	0.166159
PG	0.1268	0.145864	0.121274	0.0569106
SPG	0.116117	0.0926883	0.108428	0.124492
ALG	0.0575941	0.0701625	0.0560123	0.0635163
CGG	0.0176498	0.021418	0.0143885	0.0137195
Unannotated	0.00789596	0.00664697	0.00770812	0.00863821

## Sheet: Fig. S1
Figure S1a					Figure S1b					Figure S1c					Figure S1d					Figure S1e					Figure S1f
Average bout length (mins)					Bout number					Day P(Wake)					Night P(Wake)					Day P(Doze)					Night P(Doze)
age	5 day	25 day	40 day		age	5 day	25 day	40 day		age	5 day	25 day	40 day		age	5 day	25 day	40 day		age	5 day	25 day	40 day		age	5 day	25 day	40 day
Average bout length	43.7076	35	16.1349		Bout number	19.3333	26.6667	31		Day P(Wake)	0.140362	0.347222	0.763441		Night P(Wake)	0.0386114	0.0583494	0.0298229		Day P(Doze)	0.698741	0.246159	0.179679		Night P(Doze)	0.509503	0.382485	0.595699
	39.1683	36.9231	12.5128			17	22.6667	23.6667			0.247973	0.492528	0.476301			0.00704225	0.0641021	0.0975805			0.490951	0.280918	0.216002			0.606881	0.313496	0.297759
	39.0535	25.6522	25.014			19	19.6667	18			0.197089	0.382437	0.65053			0.0516196	0.0541206	0.0791113			0.210963	0.192952	0.148006			0.724839	0.41473	0.535369
	39.4969	38.125	21.1145			19.6667	24.6667	27			0.126385	0.176885	0.788165			0.0691892	0.0825427	0.0772546			0.223527	0.189373	0.114885			0.456253	0.461731	0.39385
	47.6866	24.5455	19.1931			19	18.6667	34.3333			0.26725	0.226413	0.376894			0.0181896	0.0580633	0.0491904			0.480785	0.269444	0.0969444			0.382729	0.200266	0.380948
	43.2836	35.625	18.0579			26	22.6667	28			0.246418	0.453472	0.463565			0.0462472	0.0210485	0.0694444			0.565672	0.284091	0.441498			0.580107	0.483903	0.4872
	68.8913	35	18.313			20	18.3333	27			0.407006	0.490321	0.668994			0.00621017	0.0720768	0.0659985			0.160171	0.309575	0.241435			0.450086	0.313809	0.423438
	41.8224	48.2353	12.5683			13.6667	26	21.6667			0.180326	0.482209	0.796667			0.0240445	0.0512201	0.0655579			0.49851	0.641499	0.586545			0.223402	0.22046	0.449752
	47.1339	42	26.4597			15.3333	19.3333	27.3333			0.238641	0.189078	0.580221			0.0779562	0.040628	0.084133			0.521091	0.525942	0.17653			0.822404	0.667799	0.175994
	44.7075	19.359	44.8876			23.3333	25	20.6667			0.158052	0.205781	0.81912			0.00477722	0.0432492	0.0627298			0.585122	0.379705	0.117763			0.361051	0.573615	0.596795
	58.0767	18.2353	16.891			23.6667	23.6667	28			0.145177	0.54256	0.525108			0.00120903	0.0058821	0.110081			0.151129	0.274547	0.194173			0.685123	0.36358	0.281001
	48.8765	39.375	26.6839			17.6667	27.6667	30			0.316406	0.277835	0.400914			0.03466	0.0194036	0.17617			0.392784	0.460651	0.395638			0.570958	0.414638	0.183061
	54.4848	21.0606	37.7451			28.3333	28	25.6667			0.353755	0.489192	0.343531			0.0561423	0.0723961	0.103305			0.347956	0.526175	0.357266			0.741591	0.257483	0.271624
	62.4004	52	22.2349			15.6667	22	25			0.499712	0.542831	0.268877			0.0660777	0.0785023	0.0431528			0.781708	0.389405	0.432976			0.469461	0.599137	0.401126
	47.1534	34.0625	28.851			22	18	24			0.614762	0.362873	0.73794			0.00435852	0.0290506	0.154672			0.377848	0.390623	0.641853			0.359712	0.524145	0.263578
	54.8331	33.6957	25.3651			25	26	24.6667			0.197819	0.519367	0.548735			0.032155	0.00277233	0.0956322			0.817368	0.273499	0.111641			0.720345	0.147772	0.124128
	44.9673	49.75	22.4265			18.6667	30	22			0.478529	0.482803	0.204683			0.0342385	0.016814	0.0557611			0.506255	0.416965	0.431397			0.650877	0.619048	0.583333
	54.6442	33.2353	19.0671			25	21.3333	42			0.555817	0.461823	0.551947			0.0392501	0.0408156	0.0493698			0.188142	0.223813	0.0922705			0.510384	0.408733	0.556449
	47.6427	43.0435	25.6632			15	27	27			0.307291	0.334274	0.207609			0.100518	0.110005	0.130731			0.326757	0.18	0.249276			0.746742	0.417474	0.45139
	56.0424	42.75	33.6019			23	24.3333	27			0.596392	0.530778	0.254976			0.0668186	0.0787075	0.0781284			0.520312	0.444135	0.411644			0.795365	0.619401	0.308095
	47.6125	18.7097	25.3176			27.6667	20.6667	19.6667			0.559346	0.619548	0.609924			0.0740878	0.0307055	0.0597454			0.406215	0.490495	0.122569			0.648706	0.487559	0.181093
	46.648	45.7692	24.164			22.3333	29.6667	18			0.444074	0.360104	0.632576			0.0193925	0.142508	0.0309405			0.45202	0.297769	0.450573			0.230885	0.2996	0.384618
	41.2401	31.2963	22.3675			30	26.6667	24.6667			0.313455	0.374658	0.69881			0.0310114	0.127138	0.0479571			0.592098	0.185883	0.157672			0.432362	0.172401	0.347333
	48.4698	23.4722	12.7739			13.3333	23.3333	32.6667			0.539313	0.529586	0.478776			0.0922219	0.0903521	0.0480792			0.55645	0.506081	0.164931			0.408304	0.402791	0.361782
	46.6922	38.4091	28.8972			22	24.6667	24.6667			0.445706	0.534794	0.415124			0.103942	0.0311881	0.070922			0.342306	0.127371	0.230769			0.61758	0.683023	0.444212
	39.4403	19.375	22.9991			23.3333	22	29.6667			0.217694	0.393985	0.564497			0.00366228	0.0773688	0.135464			0.272915	0.495917	0.339556			0.25181	0.44264	0.156288
	58.8683	27.1667	25.8552			16	29.3333	18.3333			0.212581	0.367852	0.408184			0.00148848	0.0253873	0.113985			0.101624	0.429454	0.310018			0.615943	0.169635	0.257544
	31.8956	33.6667	24.0294			24.3333	21.3333	35.6667			0.594477	0.460586	0.510787			0.0946742	0.0917779	0.0519296			0.288135	0.323324	0.126673			0.663031	0.193951	0.219801
	36.528	37.5	25.0315			22.3333	30	26.6667			0.400605	0.373367	0.410415			0.0179982	0.0232273	0.0494226			0.196482	0.202627	0.158621			0.439296	0.609555	0.347004
	66.4358	32.6	25.903			22	22.6667	27			0.434824	0.365771	0.517006			0.0657934	0.0884891	0.0424688			0.301585	0.286507	0.456123			0.462368	0.556292	0.172401
	37.6285	40.3333	14.4783			22	27.3333	28.6667			0.568187	0.304889	0.319487			0.00637341	0.0986041	0.109079			0.242305	0.443652	0.249007			0.605862	0.724418	0.694152
	53.0745	43.1579	37.3086			24.3333	18	30			0.314966	0.478176	0.465484			0.0238482	0.0466698	0.049172			0.197618	0.203011	0.399847			0.594396	0.637826	0.603762
*Each value is the average of data collected on testing days 1–3 for experimental individual.

## Sheet: Fig. S2
Figure S2a							Figure S2b							Figure S2c							Figure S2d				Figure S2e				Figure S2f				Figure S2g				Figure S2h				Figure S2i				Figure S2j				Figure S2k
Night sleep (min)							Night P(Wake)							Night P(Doze)							Day ABL (mins)				Day Bout number				Night ABL (mins)				Night Bout number				Day ABL (mins)				Day Bout number				Night ABL (mins)				Night Bout number
5 day	Intact	Ablated	40 day	Intact	Ablated		5 day	Intact	Ablated	40 day	Intact	Ablated		5 day	Intact	Ablated	40 day	Intact	Ablated		5 day	Intact	Ablated		5 day	Intact	Ablated		5 day	Intact	Ablated		5 day	Intact	Ablated		40 day	Intact	Ablated		40 day	Intact	Ablated		40 day	Intact	Ablated		40 day
Night sleep (min)	640	655	Night sleep (min)	355	370		Night P(Wake)	0.0681818	0.102177	Night P(Wake)	0.0965574	0.0797116		Night P(Doze)	0.671267	0.515692	Night P(Doze)	0.807658	0.712934		Day ABL (mins)	12.875	15		Day Bout number	6	16		Night ABL (mins)	67	82.7778		Night Bout number	8	10		Day ABL (mins)	13.6846	8.02222		Day Bout number	21	23		Night ABL (mins)	27.9444	35.2111		Night Bout number
	695	575		175	425			0.0282503	0.0979966		0.118753	0.0747051			0.643457	0.687456		0.618277	0.613668			28.1591	46.1364			14	17			33	78.3333			10	10			15.0308	13.2324			21	23			22.3462	38.85
	635	700		200	365			0.0698257	0.0891568		0.104388	0.0767912			0.637255	0.624219		0.638889	0.711437			29.8462	45.1316			21	10			59.6923	77.7778			8	7			11.7375	13.6261			23	19			25.1667	39.9333
	645	685		280	375			0.0287325	0.062967		0.0947642	0.0658668			0.758975	0.624633		0.709748	0.721465			13.5641	34.6667			18	10			104.143	74.2105			6	5			16.0703	9.01429			22	24			24.8158	34.725
	610	535		280	340			0.0729274	0.0589339		0.0721662	0.12655			0.844973	0.544222		0.674603	0.729306			7.36364	46.875			16	9			47.2941	60.8333			5	4			13.0917	9.51429			19	20			23.1667	32.225
	645	615		315	375			0.0576599	0.106736		0.137002	0.064295			0.708452	0.562372		0.735088	0.795833			34.75	17.5			14	6			84.5	75			9	12			15.0188	12.2			27	21			21.2273	35.7667
	635	685		365	365			0.0405676	0.123673		0.128712	0.0644676			0.589744	0.622188		0.45119	0.702791			19.8235	49.1667			18	12			81.1667	67.5			7	8			10.8	6.85263			18	21			30.2273	33.475
	675	695		295	405			0.0711818	0.138889		0.104658	0.0511501			0.564156	0.621718		0.660762	0.613095			27.25	41			12	17			67	86.875			5	5			12.837	13.2074			22	23			20.537	36.6
	660	680		235	390			0.0601376	0.0299879		0.0922812	0.0429661			0.497057	0.677406		0.617645	0.706944			13.5714	19.0625			22	7			58.9231	78.8889			8	9			13.3758	8.55862			28	25			29.6905	36.1
	640	690		295	370			0.101653	0.0371133		0.165081	0.0896337			0.768567	0.59478		0.802614	0.782198			28.7778	39.375			14	14			77	61.0417			11	8			10.1103	8.3			24	22			25.6053	42.2818
	625	575		330	355			0.100695	0.0677118		0.0752204	0.0745511			0.595007	0.678633		0.662162	0.743142			12.5385	16.9286			18	8			44.0588	67.2727			14	5			11.7091	7.17931			28	25			25.1667	32.225
	630	700		285	360			0.114004	0.0331556		0.0779744	0.0582076			0.590894	0.690098		0.463782	0.696278			8.6087	46.25			15	20			47.6667	66.75			9	9			12.0609	8.94815			18	23			28.9271	44.6
	660	665		215	390			0.105943	0.0578704		0.102765	0.0662092			0.799268	0.650528		0.609569	0.666092			45.1935	52.5			11	19			74.5	82.7778			8	10			11.1846	9.76552			21	25			28.7381	36.6
	625	560		295	355			0.101049	0.0495486		0.104905	0.0837079			0.492308	0.582276		0.635	0.737143			21.1562	20.3333			21	19			85.3333	58.0769			8	5			15.2348	11.8			18	22			34.4518	36.6
	610	620		350	340			0.0814659	0.0427234		0.0617782	0.0892669			0.378617	0.613986		0.753631	0.615448			8.84091	12.2368			17	17			37	57.5			4	7			14.1333	14.9379			28	25			26.625	35.1
	685	655		320	415			0.0480675	0.0520275		0.0993128	0.0585648			0.717381	0.37903		0.554307	0.792857			48.5	60.1667			11	13			52.6667	73			8	5			10.2828	12.05			24	20			22.3462	32.4333
	710	635		315	400			0.0701634	0.0558899		0.0708343	0.0453646			0.527244	0.561173		0.686179	0.646914			18	31.7308			5	17			83.6667	65.9091			11	5			12.3	14.7706			25	30			26.8333	35.7667
	650	675		335	350			0.0724026	0.0578704		0.0894591	0.112417			0.503633	0.625982		0.543952	0.709903			15.3243	33.8636			12	13			56.6154	75			14	5			12.5813	11.3			27	24			31.8333	31.7923
	665	705		350	365			0.0891452	0.106708		0.0960305	0.0858501			0.673077	0.518055		0.558257	0.661174			15.4286	23.9062			16	16			61.5833	52.5			4	8			14	17.2706			20	23			29.7737	31.8273
	705	655		315	285			0.0123627	0.054444		0.0981847	0.0777313			0.428109	0.846887		0.510849	0.648824			15.3243	23			23	16			63.6667	65.9091			12	15			12.8	13.925			25	20			29.4639	30.5286
	690	670		375	405			0.0267607	0.103574		0.113707	0.0850752			0.728749	0.489744		0.471405	0.735129			37.4286	66.25			19	14			44.9412	81.5217			11	9			13.9818	17.0069			17	25			34.3824	35.3069
	515	685		200	430			0.0373333	0.0467593		0.121829	0.0678241			0.586966	0.7074		0.410897	0.734375			23.2581	36.6667			13	5			80	56.1538			13	7			7.12353	9.19286			29	24			23.4518	32.4333
	585	665		270	405			0.0381361	0.0945354		0.101022	0.0484144			0.67642	0.477442		0.737607	0.740071			17.9355	27.5			19	11			72	58.4615			6	15			8.25455	19.05			23	16			23.0238	30.975
	690	700		375	430			0.0214737	0.084736		0.143267	0.104126			0.6578	0.673077		0.773696	0.75614			35	34.5			17	10			46.6875	75			9	5			14.9176	12.05			29	24			33.1279	31.6
	680	605		365	355			0.0523985	0.0522508		0.0933645	0.102668			0.630932	0.671352		0.558571	0.624896			13.75	42.9082			7	9			75.3333	68.1818			9	15			13.0727	11.0273			28	18			33.8333	30.9182
	635	670		320	365			0.0313125	0.0578704		0.0695985	0.100505			0.554358	0.695744		0.705128	0.712371			25.3333	35.8333			14	15			75.5	66			5	6			12.2815	6.31724			22	25			23.1537	32.9462
	580	605		265	370			0.0290229	0.0578704		0.0726666	0.0657721			0.503537	0.644649		0.583402	0.722449			14.6842	19.9074			19	18			107	101.429			5	9			9.16364	10.4296			18	23			29.6111	31.2111
	615	675		185	320			0.0486869	0.0752315		0.075787	0.11316			0.728411	0.617295		0.737143	0.7544			39.4783	51.7105			23	18			96.375	85			15	10			9.8625	11.3			21	22			25.2143	35.1526
	705	680		395	310			0.0406496	0.0522717		0.14277	0.0702441			0.645276	0.61465		0.731197	0.651548			11.7317	37.2826			19	15			96.375	54.6154			7	11			8.63333	14.4538			25	22			29.8333	36.6
	675	680		360	375			0.0738241	0.0893519		0.0820665	0.0636722			0.697814	0.635858		0.779042	0.664855			46.3623	24.2857			16	14			71.5455	102.857			4	9
[truncated: 2 more columns]

## Sheet: Fig. S3
Figure S3a										Figure S3a
Baseline sleep										Injury Sleep (ZT3-ZT12)
Repo>w1118	draper RNAi>w1118	Repo>draper RNAi	mz0709>w1118	draper RNAi>w1118	mz0709>draper RNAi	R56C01>w1118	draper RNAi>w1118	R56C01>draper RNAi		mz0709>w1118-intact	mz0709>w1118-ablated	draper RNAi>w1118-intact	draper RNAi>w1118-ablated	mz0709>draper RNAi-intact	mz0709>draper RNAi-ablated
945	690	700	705	690	935	900	690	865		315	345	350	310	285	285
1175	800	775	980	800	780	955	800	1020		330	335	255	295	275	295
1225	610	835	1145	610	825	1025	610	975		275	330	320	305	325	305
920	1075	830	975	1075	1015	1045	1075	1035		290	330	250	300	335	320
1270	775	755	885	775	890	900	775	855		320	330	315	325	310	295
985	940	670	995	940	940	895	940	730		285	410	330	370	350	370
805	895	680	945	895	770	1105	895	725		350	405	395	380	270	380
955	1060	615	710	1060	815	810	1060	775		325	320	285	340	280	285
730	815	885	1125	815	930	1025	815	600		335	325	335	325	300	260
1085	945	900	870	945	680	920	945	785		280	350	305	345	300	290
1075	1060	925	1095	1060	1060	935	1060	520		320	325	320	310	315	265
570	1225	725	1055	1225	845	1090	1225	1095		320	345	255	305	290	260
805	805	745	1130	805	745	1230	805	725		290	340	235	355	325	290
1265	1195	940	1080	1195	875	1020	1195	520		315	330	305	325	320	300
1155	1210	875	960	1210	550	880	1210	725		295	345	275	325	280	285
810	1070	1005	705	1070	1130	985	1070	830		315	350	265	350	280	275
1015	1075	750	1020	1075	710	920	1075	820		345	330	245	315	280	290
1045	915	875	1045	915	580	825	915	805		300	380	310	380	255	290
915	1235	745	1110	1235	885	1065	1235	925
995	980	1130	1135	980	730	855	980	1050
1065	765	765	1165	765	810	975	765	750
755	945	725	795	945	630	1030	945	1100
	1045	790	695	1045	675	900	1045	820
	830	930		830	690	875	830	770

## Sheet: Fig. S4
Figure S4c				Figure S4c'				Figure S4c''				Figure S4h							Figure S4i
Sleep duration (min/day)				ABL (min)				Bout number				Fluorescence intensity-GFP							Fluorescence intensity-Draper
5 day	Untreated	Gaboxadol		5 day	Untreated	Gaboxadol		5 day	Untreated	Gaboxadol		5 day (intact)	Untreated	Gaboxadol	5 day (ablated)	Untreated	Gaboxadol		5 day (intact)	Untreated	Gaboxadol	5 day (ablated)	Untreated	Gaboxadol
Sleep duration (min/day)	950	1035		ABL (min)	22.7083	55.7143		Bout number	20	27		Fluorescence intensity-GFP	0.962838	0.781452	Fluorescence intensity-GFP	0.401568	0.495771		Fluorescence intensity-Draper	1.04826	1.10746	Fluorescence intensity-Draper	2.03156	2.21179
	915	1000			27.5862	54.5833			27	9			1.08705	0.90845		0.568819	0.314571			0.862836	1.20254		1.91063	2.32562
	690	1155			29.0278	72.7778			31	19			1.00241	0.935159		0.456253	0.26408			0.872157	0.816052		1.56255	1.95284
	810	1270			37.549	60.2632			23	16			0.867523	0.749439		0.301117	0.37493			0.993989	0.881226		2.05837	1.5341
	695	825			35	41.5909			19	22			0.918258	0.827981		0.545647	0.492676			1.05063	1.22631		1.90764	1.72708
	715	1225			42.6087	57.7778			29	27			1.11813	0.891995		0.374349	0.270866			1.19286	1.02892		1.78896	1.59797
	635	1025			33.0882	55			28	31			1.20156	1.07331		0.2696	0.326			0.914636	1.20429		1.49616	2.31174
	1180	1025			46.3	62.5			19	18			0.822019	0.903186		0.428881	0.27022			0.739711	1.21124		1.56016	1.83706
	930	810			45.0962	58.6364			18	11			1.2379	0.774572		0.542748	0.312812			1.17113	1.01554		1.94245	2.04353
	670	980			45.25	75			15	26			0.936774	0.928272		0.586301	0.513511			1.11528	1.0676		1.39901	1.64232
	730	1010			49.0816	45.3704			24	27			0.991609	0.895051		0.508067	0.170416			1.24935	1.03742		1.7187	2.07194
	855	1115			29.2188	45			19	20			0.924268	1.3466		0.552011	0.524381			0.88953	1.15131		1.77744	2.00673
	915	890			30	35.4545			24	22			0.929657	0.961999						0.899623	1.41371
	850	900			69.1667	49			25	15				0.915013							1.19386
	1080	1080			34.6552	34.25			18	20
	910	1095			25.125	27.25			19	20
	1070	1180			43.9167	25.8333			27	18
	825	1225			34.3939	26			20	20
	1110	1225			42.1591	52.6087			24	23
	985	1130			37	47.4074			25	27
	825	1295			32.6389	48.8462			25	23
	1025	890			23	32.9412			25	17
	670	1015			22.907	27.6471			20	17
	980	1280			37.5	21.25			18	20
	875	1120			26.2791	70			20	19
	895	1210			56.8182	53.5714			13	17
	760	1090			47.0455	42.8125			20	32
	1010	1250			24.5312	52.75			26	20
	970	1185			45.6731	67			30	20
	1165	1160			33.75	59.0909			23	22
	990	1220			36.9355	42.5			19	14
	1030	915			47.3333	71.25			16	15

## Sheet: Fig. S5
Figure S5b					Figure S5c					Figure S5d					Figure S5e
ABL (mins)					Bout number					ABL (mins)					Bout number
5 day	23E10/+	Trpa1/+	23E10/Trpa1		5 day	23E10/+	Trpa1/+	23E10/Trpa1		40 day	23E10/+	Trpa1/+	23E10/Trpa1		40 day	23E10/+	Trpa1/+	23E10/Trpa1
ABL (mins)	22.1795	67	71.8269		Bout number	28	24	23		ABL (mins)	30.2778	18.5417	46.4286		Bout number	17	21	11
	38.3333	32.6389	56			25	25	26			20	18.1818	20.4762			28	28	18
	45.4902	33	56.0811			24	21	27			36	23.25	26.8421			18	35	15
	39.6154	42.907	51.1905			19	24	18			26.0526	26.4286	39.3333			42	23	23
	28.0435	47.5	40.5			24	21	23			29.6154	15.7143	21.5217			25	17	25
	36	26.2791	76.1765			25	25	13			32.5	15.05	54.0909			29	34	13
	19.5745	66.8182	67.7632			28	23	28			41.9231	17.6087	32.0588			32	18	21
	28.1579	37.0455	36.6129			19	16	20			18.5714	36.4286	42.8571			28	20	11
	58.8889	24.5312	50.8			27	23	31			29.1667	17.5	35.9375			20	37	32
	26.0256	35.6731	63.25			20	19	14			12.931	26.3889	56.3636			24	31	19
	22.2826	33.75	45.122			24	32	26			28.6765	24.5	21.4583			25	33	38
	47.4038	36.9355	40.3125			25	29	19			25.8182	18.9189	40			30	19	22
	41.5517	37.3333	43.1522			17	18	26			21.3235	42.0968	38.7097			28	29	27
	50	40.2344	52.6829			25	20	21			18.4615	28.4848	45			26	28	31
	25.6757	24.6341	63.8095			20	30	22			17.1111	24.7368	37.2			32	19	18
	62.2368	46.9512	39.6078			18	28	26			26.875	13.4483	14.1071			25	28	11
	60.1765	36.5385	29.5946			29	28	23			14.3333	15.1786	44.8			30	25	16
	54.7059	36.5455	44.6154			18	31	13			30.1515	30.5263	18.6957			25	24	27
	36.5385	37.0312	36.3095			20	29	21			22.4583	27.8571	27.3913			21	19	20
	46.9565	44.5763	82.9032			26	19	23			14.8	27.3333	24.4231			30	24	22
	17.7	45	36.3725			30	34	29			29.1667	35.625	41.6667			17	25	28
	52.9545	35.1515	40.9259			33	25	24			18.5	13.9474	41.1111			28	28	20
	41.5116	45.814	60.5556			29	17	20			15.9259	31.0417	23.913			31	19	20
	42.6667	40.4545	46.5			11	25	22			39.7222	15.4	46.5385			18	27	18
	66.6949	58.6842	34.9091			24	26	10			28.9474	32.5	34.6429			20	20	20
